# Supplementary material for: Early Life Disruption of the Microbiota Affects Organ Development and Cytokine Gene Expression in Threespine Stickleback
Source: Integr Comp Biol. 2020 Sep 24;63(1):250–62. doi: 10.1093/icb/icaa136 (PMC10388389; doi:10.1093/icb/icaa136)
Supplement: icaa136_Supplementary_Data [file icaa136_supplementary_data.zip]

Archive with 6 entries (6 files):
- icb-2020-0012-File006.docx
- icb-2020-0012-File007.pdf
- icb-2020-0012-File008.pdf
- icb-2020-0012-File009.pdf
- icb-2020-0012-File010.pdf
- icb-2020-0012-File011.pdf
